# Supplementary material for: Concurrent Quantification of Deoxynivalenol, Its Derivatives, and Nivalenol in Pet Food Using QuEChERS Combined with LC-MS/MS
Source: Toxins (Basel). 2025 Dec 10;17(12):590. doi: 10.3390/toxins17120590 (PMC12737684; doi:10.3390/toxins17120590)
Supplement: Supplementary file 1 [file toxins-17-00590-s001.zip]

Archive with 1 entries (1 files):
- toxins-3864305-supplementary.pdf
